# Supplementary material for: Unified field studies of the algae testbed public-private partnership as the benchmark for algae agronomics
Source: Sci Data. 2018 Nov 27;5:180267. doi: 10.1038/sdata.2018.267 (PMC6257041; doi:10.1038/sdata.2018.267)
Supplement: Supplementary file 1 [file sdata2018267-isa1.zip]

Archive with 3 entries (3 files):
- i_Investigation.txt
- s_Knoshaug412A_study.txt
- a_Knoshaug412A_assay.txt
