# Supplementary material for: Unified field studies of the algae testbed public-private partnership as the benchmark for algae agronomics
Source: Sci Data. 2018 Nov 27;5:180267. doi: 10.1038/sdata.2018.267 (PMC6257041; doi:10.1038/sdata.2018.267)
Supplement: Supplementary file 1 [file sdata2018267-isa1.zip › i_Investigation.txt]

# Investigation File generated for Scientific Data with Investigation File Authoring Tool version 0.1.0 on 24/10/2018 - This metadata file is CC0
ONTOLOGY SOURCE REFERENCE
Term Source Name	NCBITaxon	GAZ	OBI	NCIT	NBO	UBERON	ERO	ECG
Term Source File	http://data.bioontology.org/ontologies/NCBITAXON	http://data.bioontology.org/ontologies/GAZ	http://data.bioontology.org/ontologies/OBI	http://data.bioontology.org/ontologies/NCIT	http://data.bioontology.org/ontologies/NBO	http://data.bioontology.org/ontologies/UBERON	http://data.bioontology.org/ontologies/ERO	http://data.bioontology.org/ontologies/ECG
Term Source Version	2016AB	$Revision: 1.512 $	2014-08-18	17.06d	2012-07-09	releases/2014-06-15	2013-08-02	1
Term Source Description	National Center for Biotechnology Information (NCBI) Organismal Classification	Gazetteer	Ontology for Biomedical Investigations	National Cancer Institute Thesaurus	Neuro Behavior Ontology	Uber Anatomy Ontology	Eagle-I Research Resource Ontology	Electrocardiography Ontology
INVESTIGATION
Investigation Identifier
Investigation Title
Investigation Description
Investigation Submission Date
Investigation Public Release Date
INVESTIGATION PUBLICATIONS
Investigation PubMed ID
Investigation Publication DOI
Investigation Publication Author List
Investigation Publication Title
Investigation Publication Status
Investigation Publication Status Term Accession Number
Investigation Publication Status Term Source REF
INVESTIGATION CONTACTS
Investigation Person Last Name
Investigation Person Mid Initials
Investigation Person First Name
Investigation Person Address
Investigation Person Phone
Investigation Person Fax
Investigation Person Email
Investigation Person Affiliation
Investigation Person Roles
Investigation Person Roles Term Accession Number
Investigation Person Roles Term Source REF
STUDY
Study Identifier	10.1038/sdata.2018.267
Study Title	Unified field studies of the algae testbed public-private partnership as the benchmark for algae agronomics
Study Submission Date	07/02/2018
Study Public Release Date	27/11/2018
Study Description	http://www.nature.com/articles/sdata2018267#abstract
Study File Name	s_Knoshaug412A_study.txt
Comment[Subject Keywords]	//;//
Comment[Manuscript Licence]	CC BY-4.0
Comment[Experimental Metadata Licence]	CC0
Comment[Supplementary Information File Name]	
Comment[Supplementary Information File Type]	x-zip-compressed
Comment[Supplementary Information File URL]	http://www.nature.com/articles/sdata2018267#supplementary-information
Comment[Data Repository]	NREL Data Catalog
Comment[Data Record Accession]	doi:10.7799/1400389
Comment[Data Record URI]	https://doi.org/10.7799/1400389
STUDY DESIGN DESCRIPTORS
Study Design Type	factorial design	strain comparison design
Study Design Type Term Accession Number	OBI:0500014	OBI:0001464
Study Design Type Term Source REF	OBI	OBI
STUDY PUBLICATIONS
Study PubMed ID
Study Publication DOI
Study Publication Author List
Study Publication Title
Study Publication Status
Study Publication Status Term Accession Number
Study Publication Status Term Source REF
STUDY FACTORS
Study Factor Name	season	geographic location	strain
Study Factor Type	Season	geographic location	strain
Study Factor Type Term Accession Number	NCIT:C94729	GAZ:00000448	PATO:0001034
Study Factor Type Term Source REF	NCIT	OBI	NBO
STUDY ASSAYS
Study Assay Measurement Type	growth
Study Assay Measurement Type Term Accession Number	GO:0040007
Study Assay Measurement Type Term Source REF	UBERON
Study Assay Technology Type	observational method
Study Assay Technology Type Term Accession Number	ERO:0001317
Study Assay Technology Type Term Source REF	ERO
Study Assay Technology Platform	""
Study Assay File Name	a_Knoshaug412A_assay.txt
STUDY PROTOCOLS
Study Protocol Name	Experimental Design	Data Collection Review and Compilation
Study Protocol Type	Experimental_Protocol	data collection method
Study Protocol Type Term Accession Number	ECG:ECG_000000475	ERO:0001932
Study Protocol Type Term Source REF	ECG	ERO
Study Protocol Description		
Study Protocol URI	""	""
Study Protocol Version		
Study Protocol Parameters Name	""	""
Study Protocol Parameters Name Term Accession Number	""	""
Study Protocol Parameters Name Term Source REF	""	""
Study Protocol Components Name	""	""
Study Protocol Components Type	""	""
Study Protocol Components Type Term Accession Number	""	""
Study Protocol Components Type Term Source REF	""	""
STUDY CONTACTS
Study Person Last Name	Knoshaug	Wolfrum	Laurens	Harmon	Dempster	McGowen
Study Person First Name	Eric P.	Ed	Lieve M. L.	Valerie L.	Thomas A.	John
Study Person Mid Initials						
Study Person Email	eric.knoshaug@nrel.gov	ed.wolfrum@nrel.gov	""	""	""	""
Study Person Phone						
Study Person Fax						
Study Person Address						
Study Person Affiliation	National Bioenergy Center, National Renewable Energy Laboratory, Golden, Colorado, 80401, USA	Biosciences Center, National Renewable Energy Laboratory, Golden, CO 80401, USA	National Bioenergy Center, National Renewable Energy Laboratory, Golden, Colorado, 80401, USA	Harmon Consulting Inc., 64-5162C Kamamalu Street, Kamuela, HI 96743, USA	Arizona Center for Algae Technology and Innovation, Arizona State University, Mesa, Arizona, 85212, USA	Arizona Center for Algae Technology and Innovation, Arizona State University, Mesa, Arizona, 85212, USA
Study Person Roles						
Study Person Roles Term Accession Number						
Study Person Roles Term Source REF						
Comment[Study Person ORCID]						
Comment[Funder]						
Comment[FundRef ID]						
Comment[Funder Term Source REF]						
Comment[Grant Identifier]						
