# Supplementary material for: Unified field studies of the algae testbed public-private partnership as the benchmark for algae agronomics
Source: Sci Data. 2018 Nov 27;5:180267. doi: 10.1038/sdata.2018.267 (PMC6257041; doi:10.1038/sdata.2018.267)
Supplement: Supplementary file 1 [file sdata2018267-isa1.zip › s_Knoshaug412A_study.txt]

Source Name	Characteristics[organism]	Term Source REF	Term Accession Number	Characteristics[geographical location]	Term Source REF	Term Accession Number	Protocol REF	Sample Name	Factor Value[strain]	Factor Value[season]	Factor Value[geographic location]
5 locations across the US	Nannochloropsis oceanica	NCBITaxon	NCBITaxon:145522	United States of America	GAZ	GAZ:00002459	Experimental Design	ATP3_Baseline	Nannochloropsis oceanica	Baseline	Southwest desert; Western coastal; Southeast inland; Pacific tropical; indoor greenhouse
5 locations across the US	Nannochloropsis oceanica	NCBITaxon	NCBITaxon:145522	United States of America	GAZ	GAZ:00002459	Experimental Design	ATP3_Spring_2014	Nannochloropsis oceanica	Spring	Southwest desert; Western coastal; Southeast inland; Pacific tropical; indoor greenhouse
5 locations across the US	Nannochloropsis oceanica	NCBITaxon	NCBITaxon:145522	United States of America	GAZ	GAZ:00002459	Experimental Design	ATP3_Summer_2014 N oceanica	Nannochloropsis oceanica	Summer	Southwest desert; Western coastal; Southeast inland; Pacific tropical; indoor greenhouse
5 locations across the US	Chlorella vulgaris	NCBITaxon	NCBITaxon:3077	United States of America	GAZ	GAZ:00002459	Experimental Design	ATP3_Summer_2014 C vulgaris	Chlorella vulgaris	Summer	Southwest desert; Western coastal; Southeast inland; Pacific tropical; indoor greenhouse
5 locations across the US	Nannochloropsis oceanica	NCBITaxon	NCBITaxon:145522	United States of America	GAZ	GAZ:00002459	Experimental Design	ATP3_Fall_2014 N oceanica	Nannochloropsis oceanica	Fall	Southwest desert; Western coastal; Southeast inland; Pacific tropical; indoor greenhouse
5 locations across the US	Chlorella vulgaris	NCBITaxon	NCBITaxon:3077	United States of America	GAZ	GAZ:00002459	Experimental Design	ATP3_Fall_2014 C vulgaris	Chlorella vulgaris	Fall	Southwest desert; Western coastal; Southeast inland; Pacific tropical; indoor greenhouse
5 locations across the US	Nannochloropsis oceanica	NCBITaxon	NCBITaxon:145522	United States of America	GAZ	GAZ:00002459	Experimental Design	ATP3_Winter_2014 N oceanica	Nannochloropsis oceanica	Winter	Southwest desert; Western coastal; Southeast inland; Pacific tropical; indoor greenhouse
5 locations across the US	Chlorella vulgaris	NCBITaxon	NCBITaxon:3077	United States of America	GAZ	GAZ:00002459	Experimental Design	ATP3_Winter_2014 C vulgaris	Chlorella vulgaris	Winter	Southwest desert; Western coastal; Southeast inland; Pacific tropical; indoor greenhouse
5 locations across the US	Chlorella vulgaris	NCBITaxon	NCBITaxon:3077	United States of America	GAZ	GAZ:00002459	Experimental Design	ATP3_Spring_2015 C vulgaris	Chlorella vulgaris	Spring	Southwest desert; Western coastal; Southeast inland; Pacific tropical; indoor greenhouse
5 locations across the US	Nannochloropsis oceanica	NCBITaxon	NCBITaxon:145522	United States of America	GAZ	GAZ:00002459	Experimental Design	ATP3_Spring_2015 N oceanica	Nannochloropsis oceanica	Spring	Southwest desert; Western coastal; Southeast inland; Pacific tropical; indoor greenhouse
5 locations across the US	Desmodesmus	NCBITaxon	NCBITaxon:91202	United States of America	GAZ	GAZ:00002459	Experimental Design	ATP3_Summer_2015	Desmodesmus	Summer	Southwest desert; Western coastal; Southeast inland; Pacific tropical; indoor greenhouse
