# Supplementary material for: Unified field studies of the algae testbed public-private partnership as the benchmark for algae agronomics
Source: Sci Data. 2018 Nov 27;5:180267. doi: 10.1038/sdata.2018.267 (PMC6257041; doi:10.1038/sdata.2018.267)
Supplement: Supplementary file 1 [file sdata2018267-isa1.zip › a_Knoshaug412A_assay.txt]

Sample Name	Protocol REF	Assay Name	Raw Data File	Comment[Data Repository]	Comment[Data Record Accession]	Comment[Data Record URI]
ATP3_Baseline	Data Collection Review and Compilation	ATP3_Baseline pond operational data	PondOperationalData.OCT172013.KA32.csv	NREL Data Catalog	doi:10.7799/1400389	https://doi.org/10.7799/1400389
ATP3_Spring_2014	Data Collection Review and Compilation	ATP3_Spring_2014 pond operational data	PondOperationalData.APR032014.KA32.csv	NREL Data Catalog	doi:10.7799/1400389	https://doi.org/10.7799/1400389
ATP3_Summer_2014 N oceanica	Data Collection Review and Compilation	ATP3_Summer_2014 N oceanica pond operational data	PondOperationalData.JUN112014.KA32.csv	NREL Data Catalog	doi:10.7799/1400389	https://doi.org/10.7799/1400389
ATP3_Summer_2014 C vulgaris	Data Collection Review and Compilation	ATP3_Summer_2014 C vulgaris pond operational data	PondOperationalData.JUL252014.LRB-AZ-1201.csv	NREL Data Catalog	doi:10.7799/1400389	https://doi.org/10.7799/1400389
ATP3_Fall_2014 N oceanica	Data Collection Review and Compilation	ATP3_Fall_2014 N oceanica pond operational data	PondOperationalData.SEP102014.KA32.csv	NREL Data Catalog	doi:10.7799/1400389	https://doi.org/10.7799/1400389
ATP3_Fall_2014 C vulgaris	Data Collection Review and Compilation	ATP3_Fall_2014 C vulgaris pond operational data	PondOperationalData.OCT222014.LRB-AZ-1201.csv	NREL Data Catalog	doi:10.7799/1400389	https://doi.org/10.7799/1400389
ATP3_Winter_2014 N oceanica	Data Collection Review and Compilation	ATP3_Winter_2014 N oceanica pond operational data	PondOperationalData.DEC162014.KA32.csv	NREL Data Catalog	doi:10.7799/1400389	https://doi.org/10.7799/1400389
ATP3_Winter_2014 C vulgaris	Data Collection Review and Compilation	ATP3_Winter_2014 C vulgaris pond operational data	PondOperationalData.JAN292015.LRB-AZ-1201.csv	NREL Data Catalog	doi:10.7799/1400389	https://doi.org/10.7799/1400389
ATP3_Spring_2015 C vulgaris	Data Collection Review and Compilation	ATP3_Spring_2015 C vulgaris pond operational data	PondOperationalData.MAR122015.LRB-AZ-1201.csv	NREL Data Catalog	doi:10.7799/1400389	https://doi.org/10.7799/1400389
ATP3_Spring_2015 N oceanica	Data Collection Review and Compilation	ATP3_Spring_2015 N oceanica pond operational data	PondOperationalData.MAY052015.KA32.csv	NREL Data Catalog	doi:10.7799/1400389	https://doi.org/10.7799/1400389
ATP3_Summer_2015	Data Collection Review and Compilation	ATP3_Summer_2015 pond operational data	PondOperationalData.JUN172015.C046.csv	NREL Data Catalog	doi:10.7799/1400389	https://doi.org/10.7799/1400389
ATP3_Baseline	Data Collection Review and Compilation	ATP3_Baseline summary harvest data	NA	NREL Data Catalog	doi:10.7799/1400389	https://doi.org/10.7799/1400389
ATP3_Spring_2014	Data Collection Review and Compilation	ATP3_Spring_2014 summary harvest data	HarvestData.APR032014.KA32.csv	NREL Data Catalog	doi:10.7799/1400389	https://doi.org/10.7799/1400389
ATP3_Summer_2014 N oceanica	Data Collection Review and Compilation	ATP3_Summer_2014 N oceanica summary harvest data	HarvestData.JUN112014.KA32.csv	NREL Data Catalog	doi:10.7799/1400389	https://doi.org/10.7799/1400389
ATP3_Summer_2014 C vulgaris	Data Collection Review and Compilation	ATP3_Summer_2014 C vulgaris summary harvest data	HarvestData.JUL252014.LRB-AZ-1201.csv	NREL Data Catalog	doi:10.7799/1400389	https://doi.org/10.7799/1400389
ATP3_Fall_2014 N oceanica	Data Collection Review and Compilation	ATP3_Fall_2014 N oceanica summary harvest data	HarvestData.SEP102014.KA32.csv	NREL Data Catalog	doi:10.7799/1400389	https://doi.org/10.7799/1400389
ATP3_Fall_2014 C vulgaris	Data Collection Review and Compilation	ATP3_Fall_2014 C vulgaris summary harvest data	HarvestData.OCT222014.LRB-AZ-1201.csv	NREL Data Catalog	doi:10.7799/1400389	https://doi.org/10.7799/1400389
ATP3_Winter_2014 N oceanica	Data Collection Review and Compilation	ATP3_Winter_2014 N oceanica summary harvest data	HarvestData.DEC162014.KA32.csv	NREL Data Catalog	doi:10.7799/1400389	https://doi.org/10.7799/1400389
ATP3_Winter_2014 C vulgaris	Data Collection Review and Compilation	ATP3_Winter_2014 C vulgaris summary harvest data	HarvestData.JAN292015.LRB-AZ-1201.csv	NREL Data Catalog	doi:10.7799/1400389	https://doi.org/10.7799/1400389
ATP3_Spring_2015 C vulgaris	Data Collection Review and Compilation	ATP3_Spring_2015 C vulgaris summary harvest data	HarvestData.MAR122015.LRB-AZ-1201.csv	NREL Data Catalog	doi:10.7799/1400389	https://doi.org/10.7799/1400389
ATP3_Spring_2015 N oceanica	Data Collection Review and Compilation	ATP3_Spring_2015 N oceanica summary harvest data	HarvestData.MAY052015.KA32.csv	NREL Data Catalog	doi:10.7799/1400389	https://doi.org/10.7799/1400389
ATP3_Summer_2015	Data Collection Review and Compilation	ATP3_Summer_2015 summary harvest data	HarvestData.JUN172015.C046.csv	NREL Data Catalog	doi:10.7799/1400389	https://doi.org/10.7799/1400389
ATP3_Baseline	Data Collection Review and Compilation	ATP3_Baseline compositional analysis data	atp3ufs1composition.csv	NREL Data Catalog	doi:10.7799/1400389	https://doi.org/10.7799/1400389
ATP3_Spring_2014	Data Collection Review and Compilation	ATP3_Spring_2014 compositional analysis data	atp3ufs2composition.csv	NREL Data Catalog	doi:10.7799/1400389	https://doi.org/10.7799/1400389
ATP3_Summer_2014 N oceanica	Data Collection Review and Compilation	ATP3_Summer_2014 N oceanica compositional analysis data	atp3ufs3composition.csv	NREL Data Catalog	doi:10.7799/1400389	https://doi.org/10.7799/1400389
ATP3_Summer_2014 C vulgaris	Data Collection Review and Compilation	ATP3_Summer_2014 C vulgaris compositional analysis data	atp3ufs3composition.csv	NREL Data Catalog	doi:10.7799/1400389	https://doi.org/10.7799/1400389
ATP3_Fall_2014 N oceanica	Data Collection Review and Compilation	ATP3_Fall_2014 N oceanica compositional analysis data	atp3ufs4composition.csv	NREL Data Catalog	doi:10.7799/1400389	https://doi.org/10.7799/1400389
ATP3_Fall_2014 C vulgaris	Data Collection Review and Compilation	ATP3_Fall_2014 C vulgaris compositional analysis data	atp3ufs4composition.csv	NREL Data Catalog	doi:10.7799/1400389	https://doi.org/10.7799/1400389
ATP3_Winter_2014 N oceanica	Data Collection Review and Compilation	ATP3_Winter_2014 N oceanica compositional analysis data	atp3ufs5composition.csv	NREL Data Catalog	doi:10.7799/1400389	https://doi.org/10.7799/1400389
ATP3_Winter_2014 C vulgaris	Data Collection Review and Compilation	ATP3_Winter_2014 C vulgaris compositional analysis data	atp3ufs5composition.csv	NREL Data Catalog	doi:10.7799/1400389	https://doi.org/10.7799/1400389
ATP3_Spring_2015 C vulgaris	Data Collection Review and Compilation	ATP3_Spring_2015 C vulgaris compositional analysis data	atp3ufs6composition.csv	NREL Data Catalog	doi:10.7799/1400389	https://doi.org/10.7799/1400389
ATP3_Spring_2015 N oceanica	Data Collection Review and Compilation	ATP3_Spring_2015 N oceanica compositional analysis data	atp3ufs6composition.csv	NREL Data Catalog	doi:10.7799/1400389	https://doi.org/10.7799/1400389
ATP3_Summer_2015	Data Collection Review and Compilation	ATP3_Summer_2015 compositional analysis data	atp3ufs7composition.csv	NREL Data Catalog	doi:10.7799/1400389	https://doi.org/10.7799/1400389
ATP3_Baseline	Data Collection Review and Compilation	ATP3_Baseline instrumentation data	Instrumentation.OCT172013.KA32.csv	NREL Data Catalog	doi:10.7799/1400389	https://doi.org/10.7799/1400389
ATP3_Spring_2014	Data Collection Review and Compilation	ATP3_Spring_2014 instrumentation data	Instrumentation.APR032014.KA32.csv	NREL Data Catalog	doi:10.7799/1400389	https://doi.org/10.7799/1400389
ATP3_Summer_2014 N oceanica	Data Collection Review and Compilation	ATP3_Summer_2014 N oceanica instrumentation data	Instrumentation.JUN112014.KA32.csv	NREL Data Catalog	doi:10.7799/1400389	https://doi.org/10.7799/1400389
ATP3_Summer_2014 C vulgaris	Data Collection Review and Compilation	ATP3_Summer_2014 C vulgaris instrumentation data	Instrumentation.JUL252014.LRB-AZ-1201.csv	NREL Data Catalog	doi:10.7799/1400389	https://doi.org/10.7799/1400389
ATP3_Fall_2014 N oceanica	Data Collection Review and Compilation	ATP3_Fall_2014 N oceanica instrumentation data	Instrumentation.SEP102014.KA32.csv	NREL Data Catalog	doi:10.7799/1400389	https://doi.org/10.7799/1400389
ATP3_Fall_2014 C vulgaris	Data Collection Review and Compilation	ATP3_Fall_2014 C vulgaris instrumentation data	Instrumentation.OCT222014.LRB-AZ-1201.csv	NREL Data Catalog	doi:10.7799/1400389	https://doi.org/10.7799/1400389
ATP3_Winter_2014 N oceanica	Data Collection Review and Compilation	ATP3_Winter_2014 N oceanica instrumentation data	Instrumentation.DEC162014.KA32.csv	NREL Data Catalog	doi:10.7799/1400389	https://doi.org/10.7799/1400389
ATP3_Winter_2014 C vulgaris	Data Collection Review and Compilation	ATP3_Winter_2014 C vulgaris instrumentation data	Instrumentation.JAN292015.LRB-AZ-1201.csv	NREL Data Catalog	doi:10.7799/1400389	https://doi.org/10.7799/1400389
ATP3_Spring_2015 C vulgaris	Data Collection Review and Compilation	ATP3_Spring_2015 C vulgaris instrumentation data	Instrumentation.MAR122015.LRB-AZ-1201.csv	NREL Data Catalog	doi:10.7799/1400389	https://doi.org/10.7799/1400389
ATP3_Spring_2015 N oceanica	Data Collection Review and Compilation	ATP3_Spring_2015 N oceanica instrumentation data	Instrumentation.MAY052015.KA32.csv	NREL Data Catalog	doi:10.7799/1400389	https://doi.org/10.7799/1400389
ATP3_Summer_2015	Data Collection Review and Compilation	ATP3_Summer_2015 instrumentation data	Instrumentation.JUN172015.C046.csv	NREL Data Catalog	doi:10.7799/1400389	https://doi.org/10.7799/1400389
ATP3_Baseline	Data Collection Review and Compilation	ATP3_Baseline weather data	Weather.OCT172013.KA32.csv	NREL Data Catalog	doi:10.7799/1400389	https://doi.org/10.7799/1400389
ATP3_Spring_2014	Data Collection Review and Compilation	ATP3_Spring_2014 weather data	Weather.APR032014.KA32.csv	NREL Data Catalog	doi:10.7799/1400389	https://doi.org/10.7799/1400389
ATP3_Summer_2014 N oceanica	Data Collection Review and Compilation	ATP3_Summer_2014 N oceanica weather data	Weather.JUN112014.KA32.csv	NREL Data Catalog	doi:10.7799/1400389	https://doi.org/10.7799/1400389
ATP3_Summer_2014 C vulgaris	Data Collection Review and Compilation	ATP3_Summer_2014 C vulgaris weather data	Weather.JUL252014.LRB-AZ-1201.csv	NREL Data Catalog	doi:10.7799/1400389	https://doi.org/10.7799/1400389
ATP3_Fall_2014 N oceanica	Data Collection Review and Compilation	ATP3_Fall_2014 N oceanica weather data	Weather.SEP102014.KA32.csv	NREL Data Catalog	doi:10.7799/1400389	https://doi.org/10.7799/1400389
ATP3_Fall_2014 C vulgaris	Data Collection Review and Compilation	ATP3_Fall_2014 C vulgaris weather data	Weather.OCT222014.LRB-AZ-1201.csv	NREL Data Catalog	doi:10.7799/1400389	https://doi.org/10.7799/1400389
ATP3_Winter_2014 N oceanica	Data Collection Review and Compilation	ATP3_Winter_2014 N oceanica weather data	Weather.DEC162014.KA32.csv	NREL Data Catalog	doi:10.7799/1400389	https://doi.org/10.7799/1400389
ATP3_Winter_2014 C vulgaris	Data Collection Review and Compilation	ATP3_Winter_2014 C vulgaris weather data	Weather.JAN292015.LRB-AZ-1201.csv	NREL Data Catalog	doi:10.7799/1400389	https://doi.org/10.7799/1400389
ATP3_Spring_2015 C vulgaris	Data Collection Review and Compilation	ATP3_Spring_2015 C vulgaris weather data	Weather.MAR122015.LRB-AZ-1201.csv	NREL Data Catalog	doi:10.7799/1400389	https://doi.org/10.7799/1400389
ATP3_Spring_2015 N oceanica	Data Collection Review and Compilation	ATP3_Spring_2015 N oceanica weather data	Weather.MAY052015.KA32.csv	NREL Data Catalog	doi:10.7799/1400389	https://doi.org/10.7799/1400389
ATP3_Summer_2015	Data Collection Review and Compilation	ATP3_Summer_2015 weather data	Weather.JUN172015.C046.csv	NREL Data Catalog	doi:10.7799/1400389	https://doi.org/10.7799/1400389
